# Supplementary material for: Potential impact of climate change on the geographical distribution of two wild vectors of Chagas disease in Chile: Mepraia spinolai and Mepraia gajardoi
Source: Parasit Vectors. 2019 Oct 14;12:478. doi: 10.1186/s13071-019-3744-9 (PMC6792221; doi:10.1186/s13071-019-3744-9)
Supplement: Supplementary file 2 — Additional file 2: Dataset S1. Complete dataset for Mepraia spinolai occurrences. Dataset S2. Complete dataset for Mepraia gajardoi occurrences. [file 13071_2019_3744_MOESM2_ESM.xls]

## Sheet: Dataset S1 Mepraia spinolai
Additional file 2: Dataset S1. Mepraia spinolai occurrences. Data extracted from: unpublished field data (UFD), museum collections (MC), published articles (PA; Additional file 3: Table S1) and notifications to health services (NT). IEUMCE (Instituto Entomológico Universidad Metropolitana de las Ciencias de la Educación), MNHN (Museo Nacional de Historia Natural, Chile), SEREMI (Regional Minister…
Latitude	Longitude	Administrative Region	Type of data	Source
-26.64	-69.5937	Región de Atacama	UFD	Carezza Botto
-28.7225	-70.0756	Región de Atacama	PA	Campos et al. 2013
-27.1945	-69.6542	Región de Atacama	UFD	Carezza Botto
-27.1952	-69.6398	Región de Atacama	UFD	Carezza Botto
-29.9083	-71.2527	Región de Coquimbo	UFD	Carezza Botto
-26.7556	-69.9044	Región de Atacama	PA	Calleros et al. 2010
-33.12	-70.43	Región Metropolitana	PA	Cattan et al. 2002
-29.0199	-70.6909	Región de Atacama	UFD	Carezza Botto
-29.0971	-71.4079	Región de Atacama	MC	MNHN
-26.3667	-70.05	Región de Atacama	PA	Calleros et al. 2010
-29.0367	-70.8989	Región de Atacama	PA	Schaub et al. 1984
-29.6437	-70.7726	Región de Coquimbo	UFD	Carezza Botto
-31.6261	-70.7167	Región de Valparaíso	PA	Bacigalupo et al. 2010
-30.2416	-70.7384	Región de Coquimbo	UFD	Carezza Botto
-28.0276	-71.1313	Región de Atacama	UFD	Carezza Botto
-32.6785	-71.0345	Región de Valparaíso	MC	MNHN
-27.8933	-70.9166	Región de Atacama	UFD	Carezza Botto
-30.2667	-71.4167	Región de Coquimbo	MC	IEUMCE
-32.15	-70.8833	Región de Valparaíso	SEREMI	Ivan Wainnright
-28.1478	-71.0756	Región de Atacama	PA	Campos et al. 2013
-30.0218	-71.3303	Región de Coquimbo	UFD	Carezza Botto
-33.3333	-71.5	Región Metropolitana	UFD	Carezza Botto
-29.7067	-70.8378	Región de Coquimbo	MC	IEUMCE
-29.3844	-71.2014	Región de Coquimbo	UFD	Carezza Botto
-29.7969	-70.9494	Región de Coquimbo	UFD	Carezza Botto
-32.9539	-71.1196	Región de Valparaíso	MC	IEUMCE
-29.7167	-71.25	Región de Coquimbo	UFD	Carezza Botto
-30.228	-71.1147	Región de Coquimbo	UFD	Carezza Botto
-30.6521	-71.6861	Región de Coquimbo	UFD	Carezza Botto
-30.2213	-70.6516	Región de Coquimbo	MC	IEUMCE
-29.9386	-71.05	Región de Coquimbo	UFD	Carezza Botto
-30.6032	-70.7714	Región de Coquimbo	PA	Venegas et al. 1997
-29.3572	-71.1253	Región de Coquimbo	UFD	Carezza Botto
-29.3821	-71.092	Región de Coquimbo	UFD	Thesis Jovanny Bugueño
-32.9656	-71.0869	Región de Valparaíso	SEREMI	Alejandra Poblete
-30.55	-71.2667	Región de Coquimbo	PA	Schofield et al.1998
-29.3715	-71.07	Región de Coquimbo	UFD	Thesis Jovanny Bugueño
-29.8833	-71.0167	Región de Coquimbo	UFD	Carezza Botto
-30.2531	-71.1114	Región de Coquimbo	UFD	Carezza Botto
-32.7342	-71.2013	Región de Valparaíso	MC	IEUMCE
-26.3458	-70.6234	Región de Atacama	PA	Moreno et al. 2005
-29.3868	-71.0568	Región de Coquimbo	UFD	Thesis Jovanny Bugueño
-33.4667	-70.8333	Región Metropolitana	MC	MNHN
-31.2808	-71.4565	Región de Coquimbo	UFD	Thesis Jovanny Bugueño
-32.4495	-71.2317	Región de Valparaíso	SEREMI	Alejandra Poblete
-30.2952	-71.1584	Región de Coquimbo	UFD	Carezza Botto
-33.1	-70.65	Región Metropolitana	MC	MNHN
-33.087	-70.9604	Región Metropolitana	UFD	Antonella Bacigalupo
-33.0861	-70.9458	Región Metropolitana	UFD	Antonella Bacigalupo
-30.1487	-70.384	Región de Coquimbo	UFD	Antonella Bacigalupo
-30.0223	-70.8283	Región de Coquimbo	UFD	Antonella Bacigalupo
-32.6833	-70.6667	Región de Valparaíso	SEREMI	Ivan Wainnright
-32.6746	-70.533	Región de Valparaíso	SEREMI	Ivan Wainnright
-31.4	-71.45	Región de Coquimbo	UFD	Carezza Botto
-33.1068	-70.9233	Región Metropolitana	UFD	Carezza Botto
-32.8974	-70.615	Región de Coquimbo	UFD	Carezza Botto
-30.6983	-70.9592	Región de Coquimbo	PA	Venegas et al. 1997
-31.2233	-70.9569	Región de Coquimbo	PA	Campos et al. 2011
-27.3665	-70.313	Región de Atacama	MC	MNHN
-32.9038	-70.2728	Región de Valparaíso	SEREMI	Ivan Wainnright
-33.085	-70.9302	Región Metropolitana	UFD	Antonella Bacigalupo
-32.9406	-70.2822	Región de Valparaíso	UFD	Carezza Botto
-29.9756	-70.0947	Región de Coquimbo	UFD	Carezza Botto
-32.9446	-70.2747	Región de Valparaíso	SEREMI	Ivan Wainnright
-29.9247	-71.1062	Región de Coquimbo	UFD	Carezza Botto
-33.101	-70.9053	Región Metropolitana	UFD	Antonella Bacigalupo
-32.4261	-71.0653	Región de Valparaíso	SEREMI	Ivan Wainnright
-30.8766	-71.3484	Región de Coquimbo	UFD	Antonella Bacigalupo
-31.1791	-71.0053	Región de Coquimbo	PA	Moreno et al. 2005
-32.7464	-70.9675	Región de Valparaíso	SEREMI	Ivan Wainnright
-32.7667	-70.981	Región de Valparaíso	SEREMI	Ivan Wainnright
-29.8843	-70.5212	Región de Coquimbo	MC	IEUMCE
-30.1603	-70.3793	Región de Coquimbo	UFD	Antonella Bacigalupo
-30.8749	-71.3626	Región de Coquimbo	UFD	Antonella Bacigalupo
-32.4864	-70.5801	Región de Valparaíso	SEREMI	Ivan Wainnright
-30.42	-70.8479	Región de Coquimbo	UFD	Antonella Bacigalupo
-30.0124	-70.8118	Región de Coquimbo	UFD	Antonella Bacigalupo
-29.9993	-70.819	Región de Coquimbo	UFD	Antonella Bacigalupo
-30.86	-71.3548	Región de Coquimbo	UFD	Antonella Bacigalupo
-31.258	-71.0064	Región de Coquimbo	UFD	Antonella Bacigalupo
-31.2059	-70.975	Región de Coquimbo	MC	IEUMCE
-28.9759	-70.1853	Región de Atacama	UFD	Carezza Botto
-32.8006	-70.58	Región de Valparaíso	SEREMI	Ivan Wainnright
-30.1186	-70.4475	Región de Coquimbo	UFD	Antonella Bacigalupo
-30.142	-70.4109	Región de Coquimbo	UFD	Antonella Bacigalupo
-31.2837	-70.996	Región de Coquimbo	UFD	Carezza Botto
-31.2666	-70.9987	Región de Coquimbo	UFD	Carezza Botto
-29.9838	-70.5562	Región de Coquimbo	MC	IEUMCE
-32.8621	-70.6133	Región de Valparaíso	SEREMI	Ivan Wainnright
-32.2371	-70.7867	Región de Valparaíso	UFD	Antonella Bacigalupo
-30.3924	-71.1174	Región de Coquimbo	UFD	Carezza Botto
-30.0956	-70.4986	Región de Coquimbo	MC	IEUMCE
-31.2752	-70.9937	Región de Coquimbo	UFD	Carezza Botto
-31.6316	-71.1662	Región de Coquimbo	PA	Moreno et al. 2005
-30.0497	-70.6635	Región de Coquimbo	UFD	Antonella Bacigalupo
-31.7349	-70.8626	Región de Coquimbo	UFD	Carezza Botto
-30.5333	-71.15	Región de Coquimbo	MC	IEUMCE
-33.2831	-70.8795	Región Metropolitana	MC	MNHN
-31.4564	-71.045	Región de Coquimbo	MC	IEUMCE
-30.5	-71.1	Región de Coquimbo	PA	Botto-Mahan et al. 2006
-31.4122	-71.0159	Región de Coquimbo	UFD	Antonella Bacigalupo
-32.6158	-70.6755	Región de Valparaíso	UFD	Antonella Bacigalupo
-32.6167	-70.75	Región de Valparaíso	SEREMI	Ivan Wainnright
-31.9093	-70.6738	Región de Coquimbo	UFD	Antonella Bacigalupo
-33.1951	-70.6709	Región Metropolitana	PA	Egaña et al. 2014
-30.8464	-71.3435	Región de Coquimbo	UFD	Antonella Bacigalupo
-32.8536	-70.8706	Región de Valparaíso	UFD	Carezza Botto
-32.6269	-70.7143	Región de Valparaíso	SEREMI	Ivan Wainnright
-31.4466	-71.019	Región de Coquimbo	UFD	Carezza Botto
-32.7502	-70.7208	Región de Valparaíso	PA	Moreno et al. 2005
-32.5764	-70.7421	Región de Valparaíso	SEREMI	Ivan Wainnright
-31.739	-70.9481	Región de Coquimbo	UFD	Carezza Botto
-30.7825	-70.8157	Región de Coquimbo	UFD	Carezza Botto
-32.6174	-70.6864	Región de Valparaíso	UFD	Carezza Botto
-31.6372	-71.063	Región de Coquimbo	UFD	Carezza Botto
-33.0926	-70.7253	Región Metropolitana	MC	IEUMCE
-31.4118	-70.9955	Región de Coquimbo	UFD	Antonella Bacigalupo
-31.8891	-70.6799	Región de Coquimbo	UFD	Antonella Bacigalupo
-30.7972	-70.5895	Región de Coquimbo	UFD	Carezza Botto
-30.0319	-70.7085	Región de Coquimbo	PA	Moreno et al. 2005
-31.4248	-71.0104	Región de Coquimbo	UFD	Antonella Bacigalupo
-31.8781	-70.7459	Región de Coquimbo	UFD	Antonella Bacigalupo
-30.0335	-70.8106	Región de Coquimbo	UFD	Antonella Bacigalupo
-31.9018	-70.7875	Región de Coquimbo	UFD	Antonella Bacigalupo
-31.5833	-71.0833	Región de Coquimbo	MC	IEUMCE
-31.4361	-71.013	Región de Coquimbo	UFD	Antonella Bacigalupo
-31.8949	-70.7409	Región de Coquimbo	UFD	Antonella Bacigalupo
-31.5628	-70.9662	Región de Coquimbo	MC	IEUMCE
-30.8943	-70.6624	Región de Coquimbo	UFD	Antonella Bacigalupo
-31.8919	-70.7097	Región de Coquimbo	UFD	Antonella Bacigalupo
-31.0193	-70.6716	Región de Coquimbo	UFD	Antonella Bacigalupo
-31.8972	-70.698	Región de Coquimbo	UFD	Antonella Bacigalupo
-31.8373	-71.0028	Región de Coquimbo	MC	IEUMCE
-31.8378	-70.8848	Región de Coquimbo	UFD	Antonella Bacigalupo
-31.5	-71.1	Región de Coquimbo	PA	Botto-Mahan et al. 2002
-31.9595	-71.0945	Región de Coquimbo	PA	Venegas et al. 1997
-31.5244	-71.1053	Región de Coquimbo	PA	Campos et al. 2011
-31.6267	-71.1071	Región de Coquimbo	UFD	Carezza Botto
-31.5078	-71.1053	Región de Coquimbo	PA	Campos et al. 2013
-32.2504	-70.9253	Región de Valparaíso	SEREMI	Ivan Wainnright
-31.829	-71.0055	Región de Coquimbo	MC	IEUMCE
-30.9402	-70.7742	Región de Coquimbo	UFD	Antonella Bacigalupo
-30.8358	-70.6583	Región de Coquimbo	UFD	Antonella Bacigalupo
-30.9493	-70.7747	Región de Coquimbo	UFD	Antonella Bacigalupo
-30.9615	-70.7717	Región de Coquimbo	UFD	Antonella Bacigalupo
-30.8604	-70.7353	Región de Coquimbo	UFD	Antonella Bacigalupo
-30.8476	-70.6651	Región de Coquimbo	UFD	Antonella Bacigalupo
-30.7515	-70.6752	Región de Coquimbo	UFD	Carezza Botto
-30.8443	-70.6859	Región de Coquimbo	UFD	Carezza Botto
-30.8535	-70.7122	Región de Coquimbo	UFD	Antonella Bacigalupo
-30.8542	-70.6982	Región de Coquimbo	UFD	Antonella Bacigalupo

## Sheet: Dataset S2 Mepraia gajardoi
Additional file 2: Dataset S2. Mepraia gajardoi occurrences. Data extracted from: unpublished field data (UFD), museum collections (MC), and published articles (PA; Additional file 3: Table S1). IEUMCE (Instituto Entomológico Universidad Metropolitana de las Ciencias de la Educación).
Latitude	Longitude	Administrative Region	Type of data	Source
-18.6211	-70.3217	Región de Arica y Parinacota	PA	Botto-Mahan et al. 2008
-18.5539	-70.3301	Región de Arica y Parinacota	PA	Moreno et al. 2005
-18.4894	-70.3186	Región de Arica y Parinacota	MC	IEUMCE
-23.6558	-70.403	Region de Antofagasta	PA	Moreno et al. 2005
-21.0017	-70.1644	Región de Tarapacá	PA	Toledo et al. 2013
-18.7529	-70.3335	Región de Arica y Parinacota	PA	Campos et al. 2013
-19.1931	-70.263	Región de Arica y Parinacota	PA	Toledo et al. 2013
-20.2325	-70.1363	Región de Tarapacá	PA	Moreno et al. 2005
-22.0854	-70.1872	Region de Antofagasta	PA	Moreno et al. 2005
-22.632	-70.2605	Region de Antofagasta	PA	Frías et al. 2002
-23.4674	-70.6136	Region de Antofagasta	UFD	Ricardo Campos
-18.4806	-70.3062	Región de Arica y Parinacota	MC	IEUMCE
-21.1174	-70.1096	Región de Tarapacá	PA	Toledo et al. 2013
